# Supplementary material for: YTHDC1-mediated augmentation of miR-30d in repressing pancreatic tumorigenesis via attenuation of RUNX1-induced transcriptional activation of Warburg effect
Source: Cell Death Differ. 2021 May 21;28(11):3105–24. doi: 10.1038/s41418-021-00804-0 (PMC8563797; doi:10.1038/s41418-021-00804-0)
Supplement: Supplementary file 9 — Supplementary Table 1 [file 41418_2021_804_MOESM9_ESM.xlsx]

## Sheet: Sheet1
Supplementary Table 1. The sequences of siRNAs and primers used this study.
Sequences of siRNAs used this study.
gene	sense	antisense
miR-30d mimics	UGUAAACAUCCCCGACUGGAAG	UCCAGUCGGGGAUGUUUACAUU
miR-30d inhibitor	CUUCCAGUCGGGGAUGUUUACA
mimics NC	UUCUCCGAACGUGUCACGUTT	ACGUGACACGUUCGGAGAATT
inhibitor NC	CAGUACUUUUGUGUAGUACAA
si-NC	UUCUCCGAACGUGUCACGUTT	ACGUGACACGUUCGGAGAATT
HIF-1α-1	GCCGAGGAAGAACUAUGAATT	UUCAUAGUUCUUCCUCGGCTT
HIF-1α-2	GCUGAUUUGUGAACCCAUUTT	AAUGGGUUCACAAAUCAGCTT
MYC-1	GAGGAUAUCUGGAAGAAAUTT	AUUUCUUCCAGAUAUCCUCTT
MYC-2	GGAAGAAAUCGAUGUUGUUTT	AACAACAUCGAUUUCUUCCTT
YTHDC1-1	GCAAGACUUUCUUCAGAAUTT	AUUCUGAAGAAAGUCUUGCTT
YTHDC1-2	GGAGGAAGAAGAAGAAUAUTT	AUAUUCUUCUUCUUCCUCCTT
YTHDF1	GGCGUGUGUUCAUCAUCAATT	UUGAUGAUGAACACACGCCTT
YTHDF2	CCUACCAGAUGCAAUGUUUTT	AAACAUUGCAUCUGGUAGGTT
YTHDF3	AGCAGAGGAAACAGGCGAATT	UUCGCCUGUUUCCUCUGCUTT
YTHDC2	GCGACUCAACAAUGGCAUATT	UAUGCCAUUGUUGAGUCGCTT
IGF2BP1	CCGCUUGUAAGAUGAUCUUTT	AAGAUCAUCUUACAAGCGGTT
IGF2BP2	GCGAAAGGAUGGUCAUCAUTT	AUGAUGACCAUCCUUUCGCTT
IGF2BP3	GCUGGAGCUUCAAUUAAGATT	UCUUAAUUGAAGCUCCAGCTT
METTL3	CCUGCAAGUAUGUUCACUATT	UAGUGAACAUACUUGCAGGTT
METTL14	GGAUGAAGGAGAGACAGAUTT	AUCUGUCUCUCCUUCAUCCTT
WTAP	GCGAAGUGUCGAAUGCUUATT	UAAGCAUUCGACACUUCGCTT
RBM15	GCCUGUUUCAUGAGUUCAATT	UUGAACUCAUGAAACAGGCTT
VIRMA	CCAUCAUCUUUAGACCUAATT	UUAGGUCUAAAGAUGAUGGTT
ZC3H13	CCGAAGACCCAGUGUAUUUTT	AAAUACACUGGGUCUUCGGTT
METTL16	GCAGCAUGUUCAGAUAAAUTT	AUUUAUCUGAACAUGCUGCTT
FTO	GUGGCAGUGUACAGUUAUATT	UAUAACUGUACACUGCCACTT
ALKBH5	GCUGCAAGUUCCAGUUCAATT	UUGAACUGGAACUUGCAGCTT
ALKBH3	CAGAGAGGGUGUGUAUGAATT	UUCAUACACACCCUCUCUGTT
MCPIP1-1	GGGUCUAACACAGACCUAUTT	AUAGGUCUGUGUUAGACCCTT
MCPIP1-2	GGGAACUGGAGAAGAAGAATT	UUCUUCUUCUCCAGUUCCCTT
RUNX1-1	siG000000861A
RUNX1-2	siG000000861B

## Sheet: Sheet2
Sequence of primers used for real-time PCR
Gene	Primer (Forward)	Primer (Reverse）
ALDOA	ATGCCCTACCAATATCCAGCA	GCTCCCAGTGGACTCATCTG
ALDOB	GGCAGTTCCGAGAAATCCTCT	CTCCTTGGTCTAACTTGATTCCC
ALDOC	ATGCCTCACTCGTACCCAG	TTTCCACCCCAATTTGGCTCA
ENO1	TGGTGTCTATCGAAGATCCCTT	CCTTGGCGATCCTCTTTGG
ENO2	AGCCTCTACGGGCATCTATGA	TTCTCAGTCCCATCCAACTCC
ENO3	GGCTGGTTACCCAGACAAGG	TCGTACTTCCCATTGCGATAGAA
FBP1	CGCGCACCTCTATGGCATT	TTCTTCTGACACGAGAACACAC
FBP2	ACCCGCTACGTTATGGAAAAG	GCCGTCAGCATTGAGTTCAG
G6PC	ACTGGCTCAACCTCGTCTTTA	CGGAAGTGTTGCTGTAGTAGTCA
GAPDH	GGAGCGAGATCCCTCCAAAAT	GGCTGTTGTCATACTTCTCATGG
GAPDHS	TGTGGGCATCAATGGATTTGG	ACACCATGTATTCCGGGTCAAT
GCK	CCTGGGTGGCACTAACTTCAG	TAGTCGAAGAGCATCTCAGCA
GPI	CAAGGACCGCTTCAACCACTT	CCAGGATGGGTGTGTTTGACC
HIF-1α	GAACGTCGAAAAGAAAAGTCTCG	CCTTATCAAGATGCGAACTCACA
HK1	GCTCTCCGATGAAACTCTCATAG	GGACCTTACGAATGTTGGCAA
HK2	TGCCACCAGACTAAACTAGACG	CCCGTGCCCACAATGAGAC
HK3	GGACAGGAGCACCCTCATTTC	CCTCCGAATGGCATCTCTCAG
IGF1	GCTCTTCAGTTCGTGTGTGGA	GCCTCCTTAGATCACAGCTCC
LDHA	TTGACCTACGTGGCTTGGAAG	GGTAACGGAATCGGGCTGAAT
LDHAL6B	GGTGGGAGCGAATTTCCTATG	GCTTCTCGGAAGTGAAACGC
LDHB	TGGTATGGCGTGTGCTATCAG	TTGGCGGTCACAGAATAATCTTT
LDHC	AGAACATGGTGATTCTAGTGTGC	ACAGTCCAATAGCCCAAGAGG
MPC1	ACTATGTCCGAAGCAAGGATTTC	CGCCCACTGATAATCTCTGGAG
MPC2	TACCACCGGCTCCTCGATAAA	TATCAGCCAATCCAGCACACA
MYC	TCCCTCCACTCGGAAGGAC	CTGGTGCATTTTCGGTTGTTG
PFKL	GTACCTGGCGCTGGTATCTG	CCTCTCACACATGAAGTTCTCC
PFKM	GGTGCCCGTGTCTTCTTTGT	AAGCATCATCGAAACGCTCTC
PFKP	CGCCTACCTCAACGTGGTG	ACCTCCAGAACGAAGGTCCTC
PGAM1	TCTGGAGGCGCTCCTATGAT	TCTGTGAGGTCTGCATACCTG
PGAM2	AGAAGCACCCCTACTACAACTC	TCTGGGGAACAATCTCCTCGT
PGK1	TGGACGTTAAAGGGAAGCGG	GCTCATAAGGACTACCGACTTGG
PGK2	AAACTGGATGTTAGAGGGAAGCG	GGCCGACCTAGATGACTCATAAG
PKLR	TCAAGGCCGGGATGAACATTG	CTGAGTGGGGAACCTGCAAAG
PKM	ATGTCGAAGCCCCATAGTGAA	TGGGTGGTGAATCAATGTCCA
SLC2A1	GGCCAAGAGTGTGCTAAAGAA	ACAGCGTTGATGCCAGACAG
SLC2A2	GCTGCTCAACTAATCACCATGC	TGGTCCCAATTTTGAAAACCCC
SLC2A3	GCTGGGCATCGTTGTTGGA	GCACTTTGTAGGATAGCAGGAAG
YTHDF1	ATGACAATGACTTTGAGCCCTA	AGGGAGTAAGGAAATCCAATGG
YTHDF2	ACTTCTCAGCATGGGGAAATAA	TATTCATGCCAGGAGCCTTATT
YTHDF3	GCTCCACCAACCCAACCAGTTC	CTGAGGTCCTTGTTGCTGCTGTG
YTHDC1	AGTGACTCTGGTTCTGAATCTG	CTGGTTTGATCTTTTCGGACAG
YTHDC2	GAGAATTGGGCTGTCGTTAAAG	TGAAGCAGGATGAAATCGTACT
IGF2BP1	GATGAAGGCCATCGAAACTTTC	GGGGTGGAATATTTCGGATTTG
IGF2BP2	GATGAACAAGCTTTACATCGGG	GATTTTCCCATGCAATTCCACT
IGF2BP3	GAGGCGCTTTCAGGTAAAATAG	AATGAGGCGGGATATTTCGTAT
ATF1	AGGACTCATCCGACAGCATAG	TTCTGCCCCGTGTATCTTCAG
RARB	TCCGAAAAGCTCACCAGGAAA	GGCCAGTTCACTGAATTTGTCC
RCOR1	TTGGCTGATTTGCCCAACTTT	GCATGGCGATCCATCACACT
RUNX1	TGAGCTGAGAAATGCTACCGC	ACTTCGACCGACAAACCTGAG
ZBTB7A	GCTTGGGCAGGTTGAATGTA	GGCTGTGAAGTTACCGTCGG
MNT	CCCCACTGACTGTCATCCCTA	GGCAGGCTCCTTAATGCTGAG
ACTB	AGAGCCTCGCCTTTGCCGATCC	CTGGGCCTCGTCGCCCACATA
pri-miR-200c	GCTGCCTGACCCAAGGTG	GGCGATGGATGTTGCTGAC
pri-miR-30d	GTTGTTGTAAACATCCCCGACT	AGCCTCCTCAACTCCACTCC

## Sheet: Sheet3
Sequence of primers used for CHIP-PCR
Gene	Primer (Forward)	Primer (Reverse）
HK1 Promoter #1	CTAAGCGTCACCATTTGCTGAAGC	CGCCACCATGCTCCAACCTG
HK1 Promoter #2	TCACTGCAACCTTGACCTCCC	TCTCAGCACTTTGGAAGGCCA
HK1 Promoter #3	TAGTCGTGAGCCACTGTGCC	GTGAAACCTTTCTCCAAAGAGGCA
HK1 Promoter #4	ATCCTCAGCTCCCAGTCCCT	TGGGAGAACTTAGTGGCACAACA
HK1 Promoter #5	ACCCAGCCGTGGTCTCTTAC	TCACTCGGGTCTCCCTCTCT
SLC2A1 Promoter #1	TAAGAAGACAGCCTCGGCCG	TGACCTCGTGATCCACCCAC
SLC2A1 Promoter #2	TGATAGCGGGCGCCTGTAAT	GCTCACTGTAACCTCCGCCT
SLC2A1 Promoter #3	GCCGGGCCAGTATACAGTTG	GGGACGCCTTCCTCTACTTCT
SLC2A1 Promoter #4	AAGGCTTGGCTCACAAACGG	AGACTCCAGGAGGTCTTGCC
SLC2A1 Promoter #5	AGTGCACCGAAGTCACCCAG	GTAAGGCAAGCTGGGATGCG
