# Supplementary material for: YTHDC1-mediated augmentation of miR-30d in repressing pancreatic tumorigenesis via attenuation of RUNX1-induced transcriptional activation of Warburg effect
Source: Cell Death Differ. 2021 May 21;28(11):3105–24. doi: 10.1038/s41418-021-00804-0 (PMC8563797; doi:10.1038/s41418-021-00804-0)
Supplement: Supplementary file 10 — Supplementary Table 2 [file 41418_2021_804_MOESM10_ESM.xlsx]

## Sheet: Sheet1
Supplementary Table 2. Correlation between expression of miR-30d, RUNX1, SLC2A1, HK1 and clinicopathological parameters in 90 cases of PDAC patients
		miR-30d expression				RUNX1 expression				SLC2A1 expression				HK1 expression
	Total	Low (IRS<6)	High (IRS≥6)		Total	Low (IRS<6)	High (IRS≥6)		Total	Low (IRS<6)	High (IRS≥6)		Total	Low (IRS<6)	High (IRS≥6)
	cases	N (%)	N (%)	P valus	cases	N (%)	N (%)	P valus	cases	N (%)	N (%)	P valus	cases	N (%)	N (%)	P valus
Gender				0.503				0.998				0.828				0.998
Male	58	36 (62.1%)	22 (37.9%)		58	23 (39.7%)	35 (60.3%)		58	24 (41.4%)	34 (58.6%)		58	23 (39.7%)	35 (60.3%)
Female	32	17 (53.1%)	15 (46.9%)		32	12 (37.5%)	20 (62.5%)		32	14 (43.7%)	18 (56.3%)		32	13 (40.6%)	19 (59.4%)
Age				0.279				0.998				0.519				0.279
≤60	40	21 (52.5%)	19 (47.5%)		40	16 (40%)	24 (60%)		40	19 (47.5%)	21 (52.5%)		40	19 (47.5%)	21 (52.5%)
>60	49	32 (65.3%)	17 (34.7%)		49	19 (38.8%)	30 (61.2%)		49	19 (38.8%)	30 (61.2%)		49	17 (34.7%)	32 (65.3%)
Tumor size				0.006				0.385				0.09				0.672
≤30cm3	40	17 (42.5%)	23 (47.5%)		40	18 (45%)	22 (55%)		40	21 (52.5%)	19 (47.5%)		40	17 (42.5%)	23 (57.5%)
>30cm3	50	36 (72%)	14 (28%)		50	17 (34.7%)	32 (65.3%)		50	17 (34%)	33 (66%)		50	19 (38%)	31 (62%)
Histological grade				0.514				0.823				0.268				0.824
Well/moderate	57	32 (56.1%)	25 (43.9%)		57	23 (40.4%)	34 (59.6%)		57	27 (47.4%)	30 (52.6%)		57	22 (38.6%)	35 (61.4%)
Poor	33	21 (63.6%)	12 (36.4%)		33	12 (36.4%)	21 (63.6%)		33	11 (33.3%)	22 (66.7%)		33	14 (42.4%)	19 (57.6%)
T classification				0.412				0.8				0.998				0.785
T1,2	73	41 (56.2%)	32 (43.8%)		73	28 (38.4%)	45 (61.6%)		73	31 (42.5%)	42 (57.5%)		73	29 (39.7%)	44 (60.3%)
T3,4	16	11 (68.8%)	5 (31.2%)		16	7 (43.8%)	9 (56.2%)		16	7 (49.4%)	9 (50.6%)		16	7 (43.8%)	9 (56.2%)
Lymph node metastasis				0.272				0.045				0.005				0.027
Absent	46	23 (50%)	23 (50%)		46	22 (47.8%)	24 (52.2%)		46	26 (56.5%)	20 (43.5%)		46	23 (50%)	23 (50%)
Present	39	25 (64.1%)	14 (35.9%)		39	10 (25.6%)	29 (74.4%)		39	10 (25.6%)	29 (74.4%)		39	10 (25.6%)	29 (74.4%)
Nuero invasion				0.0002				0.821				0.264				0.82
Absent	60	27 (43.2%)	33 (56.8%)		60	24 (40%)	36 (60%)		60	28 (46.7%)	32 (53.3%)		60	25 (41.7%)	35 (58.3%)
Present	30	26 (68.6%)	4 (31.4%)		30	11 (36.7%)	19 (63.3%)		30	10 (33.3%)	20 (66.7%)		30	11 (36.7%)	19 (63.3%)
TNM stage (AJCC)				0.028				0.047				0.004				0.027
Stage I	37	16 (45%)	21 (55%)		37	19 (51.4%)	18 (48.6%)		37	23 (62.2%)	14 (37.8%)		37	20 (54.1%)	17 (45.9%)
Stage II/III/IV	51	35 (86.7%)	16 (13.3%)		51	15 (29.4%)	36 (70.6%)		51	15 (29.4%)	36 (70.6%)		51	15 (29.4%)	36 (70.6%)
Abbreviations: AJCC, American Journal of Critical Care; TNM, Tumor Node Metastasis.
