# Supplementary material for: YTHDC1-mediated augmentation of miR-30d in repressing pancreatic tumorigenesis via attenuation of RUNX1-induced transcriptional activation of Warburg effect
Source: Cell Death Differ. 2021 May 21;28(11):3105–24. doi: 10.1038/s41418-021-00804-0 (PMC8563797; doi:10.1038/s41418-021-00804-0)
Supplement: Supplementary file 11 — Supplementary Table 3 [file 41418_2021_804_MOESM11_ESM.xlsx]

## Sheet: Table S5
Supplementary Table 3. Clinical information of 90 cases PDAC patients in this study.
Patients	Alive or Dead	Survival time (months)	Gender	Age (years)	Histological differentiation	Tumor size	Neural invasion	Lymphatic metastasis	Distant metastasis	AJCC stage
1	Dead	3	Male	63	Poor	9*6*6cm	No	No	Yes	IV
2	Dead	6	Female	74	Poor	5*3*2cm	No	Yes	No	II
3	Dead	10	Male	59	Poor	6*4*4cm	No	No	No	I
4	Alive	81	Male	62	Moderate	6*4*3cm	No	No	No	I
5	Alive	79	Male	65	Poor	10*5*4cm	No	No	No	I
6	Dead	3	Male	66	Moderate	6.5*4*3.5cm	No	Yes	No	II
7	Dead	2	Male	59	Poor	3.5*2.5*2.5cm	No	No	No	II
8	Dead	4	Male	74	Poor	8*5*4cm	Yes	Yes	No	II
9	Dead	8	Male	49	Poor	2*2*1cm	Yes	No	No	I
10	Dead	6	Male	71	Poor	4.5*3.7*3.5cm	Yes		No	II
11	Dead	11	Male	62	Moderate	6*5*4cm	Yes	Yes	No	II
12	Dead	0	Female	50	Moderate	4*3*3cm	No	Yes	No	II
13	Dead	2	Male	80	Poor	2.5*2.5*2cm	No	Yes	No	II
14	Dead	24	Female	68	Moderate	4*3*2cm	Yes	Yes	No	II
15	Alive	58	Female	59	Moderate	3*3*3cm	Yes	No	No	I
16	Dead	11	Female	56	Moderate	2.5*2.5*2cm	No	Yes	No	II
17	Dead	10	Male	60	Poor	3*2.5*2cm	Yes	No	No	I
18	Alive	56	Male	62	Poor	3*2.5*2cm	No	No	No	I
19	Alive	55	Male	68	Moderate	4*3*2cm	No	Yes	No	II
20	Alive	55	Male	67	Moderate	8*3*4cm	No	No	No	I
21	Dead	10	Male	71	Moderate	5*4*2.5cm	Yes	Yes	No	II
22	Dead	4	Male	57	Moderate	14*5*4cm	No	No	No	I
23	Alive	52	Female	68	Moderate	3.5*2.2*2cm	Yes	Yes	No	II
24	Dead	8	Male	48	Moderate	8*3*3cm	No	Yes	No	II
25	Dead	5	Male	57	Poor	3*3*2.8cm	No	No	No	I
26	Dead	19	Female	43	Moderate	3*2*2cm	No	Yes	No	II
27	Dead	5	Female	34	Poor	3.5*3.5*1.5cm	No	No	No	I
28	Dead	43	Female	43	Moderate	2.5*2*1.5cm	No	Yes	No	II
29	Dead	33	Male	75	Moderate	8*3*2.5cm	Yes	No	No	I
30	Dead	0	Male	80	Moderate	3.6*3*2cm	No	Yes	No	II
31	Dead	3	Female	69	Poor	4*3*3	No	No	No	I
32	Alive	48	Male	73	Moderate	6*4*2.5cm	Yes	No	No	I
33	Alive	48	Female	67	Moderate	4.5*4*4cm	No	No	No	I
34	Dead	10	Male	51	Moderate	3*3*2cm	No	No	No	I
35	Dead	4	Male	67	Moderate	4*3*3cm	Yes	Yes	No	II
36	Alive	47	Female	55	Moderate	3*2*1.5cm	No	No	No	I
37	Dead	8	Female	65	Moderate	3.5*2*2cm	No	Yes	No	II
38	Dead	10	Female	77	Poor	7*5*5cm	Yes	No	No	I
39	Alive	45	Male	50	Moderate	4*3*3cm	No	Yes	No	II
40	Dead	55	Female	56	Moderate	3*2.5*2.5cm	No	No	No	I
41	Dead	1	Male	62	Poor	3*3*2.5cm	No	No	No	I
42	Alive	45	Female	48	Moderate	6*5.5*5cm	No	No	No	II
43	Dead	33	Male	59	Poor	2.5*2*2cm	Yes	No	No	I
44	Alive	44	Male	81	Moderate	5*4*3.5cm	No	No	No	I
45	Dead	9	Female	62	Moderate	2.5*2*2cm	No	Yes	No	II
46	Alive	43	Male	44	Moderate	5*4*3cm	No	No	No	I
47	Dead	37	Male	78	Moderate	5*3*3cm	Yes		No
48	Alive	43	Female	58	Poor	4*3.5*2.5cm	No	No	No	I
49	Dead	17	Male	55	Poor	2.5*2*1cm	No	Yes	No	II
50	Dead	0.6	Female	58	Moderate	4*3*3cm	Yes	Yes	No	II
51	Dead	7	Male	72	Poor	5*4*3.5cm	No	Yes	No	II
52	Dead	15	Male	65	Moderate	3*2*1cm	No	No	No	I
53	Dead	0	Female	80	Moderate	4*3.5*2cm	Yes	No	No	I
54	Dead	8	Female	48	Moderate	3*3*2.5cm	No	Yes	No	II
55	Dead	8	Male	77	Moderate	2.5*2.5*2cm	No	No	No	I
56	Dead	8	Female	57	Moderate	3.5*2.5*1.5cm	Yes	Yes	No	II
57	Alive	36	Female	74	Moderate	4.5*3*2.5cm	Yes	No	No	II
58	Alive	36	Male	41	Poor	4*3*1.5cm	Yes	No	No	II
59	Dead	6	Male	56	Moderate	4*3*3cm	No	Yes	No	II
60	Dead	13	Male	57	Poor	4*3*3cm	No	No	No	I
61	Dead	4	Male	73	Moderate	7*7*5cm	Yes	No	No	I
62	Dead	7	Male	51	Poor	4*3*2cm	No	No	No	I
63	Dead	10	Male	63	Moderate	3*2.5*4cm	Yes		No	II
64	Dead	12	Male	70	Moderate	4*4*3cm	No	Yes	No	II
65	Alive	80	Male	83	Moderate	5*4*4cm	No	No	No	I
66	Dead	7	Male	73	Poor	4*4*2cm	No	No	No	I
67	Alive	80	Male	54	Moderate	4*2.5*2.5cm	No	No	No	I
68	Dead	2	Female	72	Poor	8*5*3cm	Yes	No	No	II
69	Dead	11	Male	63	Moderate	4*3*2.5cm	Yes	Yes	No	II
70	Alive	75	Male	50	Poor	7*5*3cm	Yes		No	II
71	Dead	3	Male	80	Poor	7*4*3cm	No		No
72	Dead	7	Male	76	Poor	7*4.5*2cm	No	No	No	II
73	Dead	11	Female	58	Moderate	5*3.5*3cm	No	Yes	No	II
74	Dead	1	Female	78	Poor	2.5*2*2cm	No	Yes	No	II
75	Dead	17	Female	56	Moderate	7*4.5*3cm	No	Yes	No	II
76	Dead	3	Male	55	Moderate	8*6*5cm	Yes	Yes	No	II
77	Dead	10	Male	57	Moderate	5*4*3cm	Yes	Yes	No	II
78	Dead	8	Male	66	Moderate	2.5*2*1cm	Yes	No	No	I
79	Dead	42	Female	56	Moderate	4*3*2.5cm	Yes	No	No	I
80	Dead	2	Male	69	Poor	6*3*2cm	No	No	No	II
81	Dead	10	Male	51	Moderate		No	Yes	No	II
82	Alive	42	Female	72	Moderate	5*4*3cm	No	No	No	I
83	Dead	7	Male	77	Moderate		No	Yes	No	II
84	Dead	7	Male	64	Poor	6*4.5*3.5cm	Yes	No	No	II
85	Dead	26	Male	57	Moderate	4.5*4*3cm	No	Yes	No	II
86	Dead	2	Male	59	Poor	4*3*3cm	No	Yes	No	II
87	Dead	16	Female	57	Moderate	5*4*3cm	No	No	No	I
88	Alive	38	Female	45	Moderate	5*4*3cm	No	Yes	No	II
89	Alive	36	Male		Moderate	4*3.5*2cm	No	Yes	No	II
90	Dead	4	Female	62	Poor	4*3*3cm	No	Yes	No	II
